# Supplementary material for: Climate–Water–Food–Nutrition Interaction Across Varying Environmental Contexts: A Population-Representative Analysis of India Data
Source: Nutrients. 2026 Jun 23;18(13):2045. doi: 10.3390/nu18132045 (PMC13363656; doi:10.3390/nu18132045)
Supplement: Supplementary file 1 [file nutrients-18-02045-s001.zip]

Archive with 1 entries (1 files):
- nutrients-4337955-supplementary.pdf
